# Supplementary material for: GABAergic interneurons contribute to the fatal seizure phenotype of CLN2 disease mice
Source: JCI Insight. 2025 Aug 21;10(19):e184487. doi: 10.1172/jci.insight.184487 (PMC12513480; doi:10.1172/jci.insight.184487)
Supplement: Supporting data values [file jciinsight-10-184487-s010.xlsx]

## Sheet: Figure 1
FIGURE No.	DESCRIPTION
FIGURE 1C	TPP1 activity - brain
	WT	Cln2R207X/R207X	TPP1LAMP1	β-actin-Cre; TPP1LAMP1
	0.097733	0	0.216408	0.002625
	0.093556	0	0.213305	0.003461
	0.088425	0	0.147434	0.003341
	0.106563	5.97e-05	0.112828	0.001432
	ANOVA summary
	F	41.44
	P value	<0.0001
	P value summary	****
	Significant diff. among means (P < 0.05)?	Yes
	R squared	0.912
	Bonferroni's multiple comparisons test	Mean Diff.	95.00% CI of diff.	Below threshold?	Summary	Adjusted P Value
	WT vs. Cln2R207X/R207X	0.09655	0.03913 to 0.1540	Yes	**	0.0011	A-B
	WT vs. TPP1LAMP1	-0.07592	-0.1333 to -0.01850	Yes	**	0.0078	A-C
	WT vs. β-actin-Cre; TPP1LAMP1	0.09385	0.03643 to 0.1513	Yes	**	0.0014	A-D
	Cln2R207X/R207X vs. TPP1LAMP1	-0.1725	-0.2299 to -0.1151	Yes	****	<0.0001	B-C
	Cln2R207X/R207X vs. β-actin-Cre; TPP1LAMP1	-0.0027	-0.06012 to 0.05472	No	ns	>0.9999	B-D
	TPP1LAMP1 vs. β-actin-Cre; TPP1LAMP1	0.1698	0.1124 to 0.2272	Yes	****	<0.0001	C-D
	TPP1 activity - serum
	WT	Cln2R207X/R207X	TPP1LAMP1
	0.002317	0	0.003881
	0.002654	0	0.002543
	0.002441	0	0.004983
	0.001304	0	0.004047
	0.001514	0
	ANOVA summary
	F	41.3
	P value	<0.0001
	P value summary	****
	Significant diff. among means (P < 0.05)?	Yes
	R squared	0.8825
	Bonferroni's multiple comparisons test	Mean Diff.	95.00% CI of diff.	Below threshold?	Summary	Adjusted P Value
	WT vs. Cln2R207X/R207X	0.002046	0.0009099 to 0.003182	Yes	**	0.0011
	WT vs. TPP1LAMP1	-0.001818	-0.003023 to -0.0006124	Yes	**	0.0041
	Cln2R207X/R207X vs. TPP1LAMP1	-0.003864	-0.005069 to -0.002658	Yes	****	<0.0001
FIGURE 1D	%binding to CI-MPR
	WT	TPP1LAMP1
	1.25648	0.601625
	2.16202	0.202597
	1.32766	0.389971
	1.29369	0.203601
	Unpaired t test
	P value	0.0028
	P value summary	**
	Significantly different (P < 0.05)?	Yes
	One- or two-tailed P value?	Two-tailed
	t, df	t=4.884, df=6
FIGURE 1F	SCMAS immunoreactivity - S1BF
	WT	Cln2R207X/R207X	TPP1LAMP1	β-actin-Cre; TPP1LAMP1
	0.002723	10.5443	0.050239	7.82891
	0.001001	7.37164	0.04105	8.21584
	0.002882	10.2782	0.007899	8.70334
	0.001038	8.30824	0.01463	12.535
	0.002447	7.28491	0.008149	8.91776
	0.006179	5.12003	0.000262	10.8544
	ANOVA summary
	F	84.42
	P value	<0.0001
	P value summary	****
	Significant diff. among means (P < 0.05)?	Yes
	R squared	0.9268
	Bonferroni's multiple comparisons test	Mean Diff.	95.00% CI of diff.	Below threshold?	Summary	Adjusted P Value
	WT vs. Cln2R207X/R207X	-8.149	-10.46 to -5.841	Yes	****	<0.0001
	WT vs. TPP1LAMP1	-0.01766	-2.325 to 2.290	No	ns	>0.9999
	WT vs. β-actin-Cre; TPP1LAMP1	-9.507	-11.81 to -7.199	Yes	****	<0.0001
	Cln2R207X/R207X vs. TPP1LAMP1	8.131	5.823 to 10.44	Yes	****	<0.0001
	Cln2R207X/R207X vs. β-actin-Cre; TPP1LAMP1	-1.358	-3.665 to 0.9494	No	ns	0.6022
	TPP1LAMP1 vs. β-actin-Cre; TPP1LAMP1	-9.489	-11.80 to -7.181	Yes	****	<0.0001
	SCMAS immunoreactivity - VPM/VPL
	WT	Cln2R207X/R207X	TPP1LAMP1	β-actin-Cre; TPP1LAMP1
	0.00119	14.0271	0.119712	18.983
	0.00692	10.1096	0.079933	15.6342
	0.000915	10.2672	0.021952	13.0413
	0.004681	10.1208	0.108493	13.449
	0.012137	9.40594	0.11947	11.0023
	0.009034	7.78976	0.326257	9.3808
	ANOVA summary
	F	73.95
	P value	<0.0001
	P value summary	****
	Significant diff. among means (P < 0.05)?	Yes
	R squared	0.9173
	Bonferroni's multiple comparisons test	Mean Diff.	95.00% CI of diff.	Below threshold?	Summary	Adjusted P Value
	WT vs. Cln2R207X/R207X	-10.28	-13.64 to -6.920	Yes	****	<0.0001
	WT vs. TPP1LAMP1	-0.1235	-3.485 to 3.238	No	ns	>0.9999
	WT vs. β-actin-Cre; TPP1LAMP1	-13.58	-16.94 to -10.21	Yes	****	<0.0001
	Cln2R207X/R207X vs. TPP1LAMP1	10.16	6.796 to 13.52	Yes	****	<0.0001
	Cln2R207X/R207X vs. β-actin-Cre; TPP1LAMP1	-3.295	-6.656 to 0.06606	No	ns	0.0569
	TPP1LAMP1 vs. β-actin-Cre; TPP1LAMP1	-13.45	-16.81 to -10.09	Yes	****	<0.0001
FIGURE 1G	CatWalk - Stride length
	WT	Cln2R207X/R207X	TPP1LAMP1+/+	β-actin-Cre; TPP1LAMP1+/-
	5.82402	4.90526	5.75962	3.73586
	8.91773	3.73859	5.13087	3.76677
	7.41269	4.48709	6.75738	3.86128
	7.55748	3.6846	6.74162	4.79642
	7.94865	3.31552	7.33543	5.4588
	5.52329	5.58845	7.21957	4.98697
	6.21887	6.17217	5.94939	4.07932
	5.80069	5.31744	7.01128	4.60981
	6.6608	4.9844	6.23912	3.20906
	6.29496	4.38039	6.30588
	ANOVA summary
	F	20.1
	P value	<0.0001
	P value summary	****
	Significant diff. among means (P < 0.05)?	Yes
	R squared	0.6328
	Bonferroni's multiple comparisons test	Mean Diff.	95.00% CI of diff.	Below threshold?	Summary	Adjusted P Value
	WT vs. Cln2R207X/R207X	2.159	1.060 to 3.257	Yes	****	<0.0001
	WT vs. TPP1LAMP1+/+	0.3709	-0.7275 to 1.469	No	ns	>0.9999
	WT vs. β-actin-Cre; TPP1LAMP1+/-	2.538	1.409 to 3.666	Yes	****	<0.0001
	Cln2R207X/R207X vs. TPP1LAMP1+/+	-1.788	-2.886 to -0.6892	Yes	***	0.0004
	Cln2R207X/R207X vs. β-actin-Cre; TPP1LAMP1+/-	0.3791	-0.7494 to 1.508	No	ns	>0.9999
	TPP1LAMP1+/+ vs. β-actin-Cre; TPP1LAMP1+/-	2.167	1.038 to 3.295	Yes	****	<0.0001
	CatWalk - Swing
	WT	Cln2R207X/R207X	TPP1LAMP1+/+	β-actin-Cre; TPP1LAMP1+/-
	0.106044	0.091206	0.105412	0.090121
	0.092896	0.072098	0.103919	0.078543
	0.089731	0.073756	0.108157	0.082672
	0.106336	0.076387	0.107245	0.087661
	0.098743	0.064767	0.122117	0.098311
	0.124954	0.088446	0.122775	0.087365
	0.114081	0.094075	0.135462	0.073809
	0.103573	0.081136	0.111699	0.082916
	0.131134	0.08002	0.121528	0.104198
	0.118341	0.082552	0.125541
	ANOVA summary
	F	24.52
	P value	<0.0001
	P value summary	****
	Significant diff. among means (P < 0.05)?	Yes
	R squared	0.6776
	Bonferroni's multiple comparisons test	Mean Diff.	95.00% CI of diff.	Below threshold?	Summary	Adjusted P Value
	WT vs. Cln2R207X/R207X	0.02814	0.01461 to 0.04167	Yes	****	<0.0001
	WT vs. TPP1LAMP1+/+	-0.007802	-0.02133 to 0.005727	No	ns	0.6946
	WT vs. β-actin-Cre; TPP1LAMP1+/-	0.02129	0.007395 to 0.03519	Yes	***	0.0008
	Cln2R207X/R207X vs. TPP1LAMP1+/+	-0.03594	-0.04947 to -0.02241	Yes	****	<0.0001
	Cln2R207X/R207X vs. β-actin-Cre; TPP1LAMP1+/-	-0.006844	-0.02074 to 0.007055	No	ns	>0.9999
	TPP1LAMP1+/+ vs. β-actin-Cre; TPP1LAMP1+/-	0.0291	0.01520 to 0.04300	Yes	****	<0.0001
	CatWalk - BOS hindpaws
	WT	Cln2R207X/R207X	TPP1LAMP1+/+	β-actin-Cre; TPP1LAMP1+/-
	2.5989	2.56528	2.49222	3.01837
	2.51163	3.38792	2.82628	3.00959
	2.6957	2.82877	2.34913	2.98468
	2.7956	3.60077	2.38766	2.83925
	2.53408	3.60087	2.38341	3.23262
	2.47607	2.62672	2.59901	2.84381
	2.73485	2.41754	3.00128	2.95122
	2.70175	2.91497	2.38861	2.94273
	2.08604	3.06983	2.77479	3.24409
	2.29953	3.28276	2.64182
	ANOVA summary
	F	8.762
	P value	0.0002
	P value summary	***
	Significant diff. among means (P < 0.05)?	Yes
	R squared	0.4289
	Bonferroni's multiple comparisons test	Mean Diff.	95.00% CI of diff.	Below threshold?	Summary	Adjusted P Value
	WT vs. Cln2R207X/R207X	-0.4861	-0.8336 to -0.1387	Yes	**	0.0024
	WT vs. TPP1LAMP1+/+	-0.04101	-0.3885 to 0.3065	No	ns	>0.9999
	WT vs. β-actin-Cre; TPP1LAMP1+/-	-0.464	-0.8210 to -0.1070	Yes	**	0.0053
	Cln2R207X/R207X vs. TPP1LAMP1+/+	0.4451	0.09764 to 0.7926	Yes	**	0.0061
	Cln2R207X/R207X vs. β-actin-Cre; TPP1LAMP1+/-	0.02217	-0.3348 to 0.3792	No	ns	>0.9999
	TPP1LAMP1+/+ vs. β-actin-Cre; TPP1LAMP1+/-	-0.423	-0.7800 to -0.06595	Yes	*	0.0129
	CatWalk - Support by three paws
	WT	Cln2R207X/R207X	TPP1LAMP1+/+	β-actin-Cre; TPP1LAMP1+/-
	26.7857	39.2857	25.5663	43.9883
	4.34783	39.2435	34.9727	40.0697
	21.7877	36.3971	22.4138	42.1687
	13.7931	38.1215	16.9591	24.1486
	10.8974	34.7909	16.6667	34.9315
	30.5764	26.1029	12.4088	29.0323
	17.7358	32.197	41.7696	32.9609
	30.303	45.5516	17.1123	33.8192
	16.9961	39.233	27.8638	23.8095
	25.6579	42.2319	31.7647
	ANOVA summary
	F	10.3
	P value	<0.0001
	P value summary	****
	Significant diff. among means (P < 0.05)?	Yes
	R squared	0.469
	Bonferroni's multiple comparisons test	Mean Diff.	95.00% CI of diff.	Below threshold?	Summary	Adjusted P Value
	WT vs. Cln2R207X/R207X	-17.43	-27.27 to -7.581	Yes	***	0.0001
	WT vs. TPP1LAMP1+/+	-4.862	-14.71 to 4.985	No	ns	>0.9999
	WT vs. β-actin-Cre; TPP1LAMP1+/-	-13.99	-24.11 to -3.877	Yes	**	0.0027
	Cln2R207X/R207X vs. TPP1LAMP1+/+	12.57	2.719 to 22.41	Yes	**	0.0064
	Cln2R207X/R207X vs. β-actin-Cre; TPP1LAMP1+/-	3.435	-6.682 to 13.55	No	ns	>0.9999
	TPP1LAMP1+/+ vs. β-actin-Cre; TPP1LAMP1+/-	-9.131	-19.25 to 0.9850	No	ns	0.0977

## Sheet: Figure 2
FIGURE No.	DESCRIPTION
FIGURE 2B	SCMAS - CPu
	TPP1LAMP1+/+	Cln2R207X	Vgat-Cre; TPP1LAMP1+/+
	0.483008	13.69	5.33434
	0.00193692	9.10948	6.92352
	0.180359	14.6524	6.17884
	0.0327075	11.7414	3.76896
	0.0292944	13.1348	2.37483
	0.213498	12.7407	2.52463
	ANOVA summary
	F	95.28
	P value	<0.0001
	P value summary	****
	Significant diff. among means (P < 0.05)?	Yes
	R squared	0.927
	Bonferroni's multiple comparisons test	Mean Diff.	95.00% CI of diff.	Below threshold?	Summary	Adjusted P Value
	TPP1LAMP1+/+ vs. Cln2R207X	-12.35	-14.80 to -9.909	Yes	****	<0.0001	A-B
	TPP1LAMP1+/+ vs. Vgat-Cre; TPP1LAMP1+/+	-4.361	-6.806 to -1.915	Yes	***	0.0007	A-C
	Cln2R207X vs. Vgat-Cre; TPP1LAMP1+/+	7.994	5.549 to 10.44	Yes	****	<0.0001	B-C
	SCMAS - S1BF
	TPP1LAMP1+/+	Cln2R207X	Vgat-Cre; TPP1LAMP1+/+
	0.050239	10.5443	0.526117
	0.04105	7.37164	1.04113
	0.007899	10.2782	0.752958
	0.01463	8.30824	0.419918
	0.008149	7.28491	0.259508
	0.000262	5.12003	0.119618
	ANOVA summary
	F	87.38
	P value	<0.0001
	P value summary	****
	Significant diff. among means (P < 0.05)?	Yes
	R squared	0.921
	Bonferroni's multiple comparisons test	Mean Diff.	95.00% CI of diff.	Below threshold?	Summary	Adjusted P Value
	TPP1LAMP1+/+ vs. Cln2R207X	-8.131	-9.988 to -6.274	Yes	****	<0.0001	A-B
	TPP1LAMP1+/+ vs. Vgat-Cre; TPP1LAMP1+/+	-0.4995	-2.357 to 1.358	No	ns	>0.9999	A-C
	Cln2R207X vs. Vgat-Cre; TPP1LAMP1+/+	7.631	5.774 to 9.488	Yes	****	<0.0001	B-C
	SCMAS - VPM/VPL
	TPP1LAMP1+/+	Cln2R207X	Vgat-Cre; TPP1LAMP1+/+
	0.119712	14.0271	1.29706
	0.079933	10.1096	2.40277
	0.021952	10.2672	1.27389
	0.108493	10.1208	0.955678
	0.11947	9.40594	0.451405
	0.326257	7.78976	0.291942
	ANOVA summary
	F	117.8
	P value	<0.0001
	P value summary	****
	Significant diff. among means (P < 0.05)?	Yes
	R squared	0.9402
	Bonferroni's multiple comparisons test	Mean Diff.	95.00% CI of diff.	Below threshold?	Summary	Adjusted P Value
	TPP1LAMP1+/+ vs. Cln2R207X	-10.16	-12.12 to -8.191	Yes	****	<0.0001	A-B
	TPP1LAMP1+/+ vs. Vgat-Cre; TPP1LAMP1+/+	-0.9828	-2.949 to 0.9833	No	ns	0.5944	A-C
	Cln2R207X vs. Vgat-Cre; TPP1LAMP1+/+	9.175	7.208 to 11.14	Yes	****	<0.0001	B-C
FIGURE 2F	CTIP2 - CPu
	TPP1LAMP1+/+	Cln2R207X	Vgat-Cre; TPP1LAMP1+/+
	591067	459800	533867
	672467	478867	459067
	667333	471533	657067
	519200	404800	423133
	632133	489867	537533
	632133	432667	419467
	ANOVA summary
	F	10.05
	P value	0.0017
	P value summary	**
	Significant diff. among means (P < 0.05)?	Yes
	R squared	0.5727
				Below threshold?	Summary	Adjusted P Value
	Bonferroni's multiple comparisons test	Mean Diff.	95.00% CI of diff.	Yes	**	0.0017
	TPP1LAMP1+/+ vs. Cln2R207X	162800	62398 to 263202	Yes	*	0.0238
	TPP1LAMP1+/+ vs. Vgat-Cre; TPP1LAMP1+/+	114033	13631 to 214435	No	ns	0.6313
	Cln2R207X vs. Vgat-Cre; TPP1LAMP1+/+	-48767	-149168 to 51635
	PV - S1BF
	TPP1LAMP1+/+	Cln2R207X	Vgat-Cre; TPP1LAMP1+/+
	18858	19259.3	20864.2
	20142	18456.8	13160.5
	23753.1	14444.5	18537
	21586.4	9148.15	24956.8
	22228.4	17493.8	23913.6
	23191.4	17012.3	23913.6
	ANOVA summary
	F	4.564
	P value	0.0283
	P value summary	*
	Significant diff. among means (P < 0.05)?	Yes
	R squared	0.3783
				Below threshold?	Summary	Adjusted P Value
	Bonferroni's multiple comparisons test	Mean Diff.	95.00% CI of diff.	Yes	*	0.0422
	TPP1LAMP1+/+ vs. Cln2R207X	5657	172.3 to 11143	No	ns	>0.9999
	TPP1LAMP1+/+ vs. Vgat-Cre; TPP1LAMP1+/+	735.6	-4750 to 6221	No	ns	0.0865
	Cln2R207X vs. Vgat-Cre; TPP1LAMP1+/+	-4922	-10407 to 563.3
	SST - S1BF
	TPP1LAMP1+/+	Cln2R207X	Vgat-Cre; TPP1LAMP1+/+
	15956.8	8487.65	14530.9
	12290.1	13580.2	12969.1
	16024.7	11746.9	11746.9
	14598.8	8759.26	13919.8
	16975.3	10728.4	16432.1
	13987.6	11746.9	14395.1
	ANOVA summary
	F	9.139
	P value	0.0025
	P value summary	**
	Significant diff. among means (P < 0.05)?	Yes
	R squared	0.5493
				Below threshold?	Summary	Adjusted P Value
	Bonferroni's multiple comparisons test	Mean Diff.	95.00% CI of diff.	Yes	**	0.0029
	TPP1LAMP1+/+ vs. Cln2R207X	4131	1410 to 6852	No	ns	>0.9999
	TPP1LAMP1+/+ vs. Vgat-Cre; TPP1LAMP1+/+	973.3	-1748 to 3694	Yes	*	0.0208
	Cln2R207X vs. Vgat-Cre; TPP1LAMP1+/+	-3157	-5879 to -436.3

## Sheet: Figure 3
FIGURE No.	DESCRIPTION
FIGURE 3A	GFAP - CPu
	TPP1LAMP1+/+	Cln2R207X	Vgat-Cre; TPP1LAMP1+/+
	1.49805	4.95104	3.00816
	3.24385	9.41338	3.16439
	0.957073	7.91651	5.50161
	1.14335	5.05571	3.95952
	1.69111	9.39155	4.98003
	1.33542	18.2354	2.90966
	ANOVA summary
	F	10.44
	P value	0.0014
	P value summary	**
	Significant diff. among means (P < 0.05)?	Yes
	R squared	0.582
	Bonferroni's multiple comparisons test	Mean Diff.	95.00% CI of diff.	Below threshold?	Summary	Adjusted P Value
	TPP1LAMP1+/+ vs. Cln2R207X	-7.516	-12.06 to -2.972	Yes	**	0.0014
	TPP1LAMP1+/+ vs. Vgat-Cre; TPP1LAMP1+/+	-2.276	-6.820 to 2.268	No	ns	0.5919
	Cln2R207X vs. Vgat-Cre; TPP1LAMP1+/+	5.24	0.6962 to 9.784	Yes	*	0.0217
	GFAP - S1BF
	TPP1LAMP1+/+	Cln2R207X	Vgat-Cre; TPP1LAMP1+/+
	1.97815	11.7264	1.60584
	1.45054	12.4841	1.26322
	1.32951	17.6736	1.33306
	1.06375	7.7341	2.06953
	1.28689	12.8596	1.1191
	0.95212	19.6807	2.66533
	ANOVA summary
	F	46.6
	P value	<0.0001
	P value summary	****
	Significant diff. among means (P < 0.05)?	Yes
	R squared	0.8614
	Bonferroni's multiple comparisons test	Mean Diff.	95.00% CI of diff.	Below threshold?	Summary	Adjusted P Value
	TPP1LAMP1+/+ vs. Cln2R207X	-12.35	-16.28 to -8.423	Yes	****	<0.0001
	TPP1LAMP1+/+ vs. Vgat-Cre; TPP1LAMP1+/+	-0.3325	-4.259 to 3.594	No	ns	>0.9999
	Cln2R207X vs. Vgat-Cre; TPP1LAMP1+/+	12.02	8.091 to 15.94	Yes	****	<0.0001
	GFAP - VPM/VPL
	TPP1LAMP1+/+	Cln2R207X	Vgat-Cre; TPP1LAMP1+/+
	0.752745	25.1767	1.12862
	1.35162	26.2135	0.762719
	0.565868	24.553	2.00061
	0.842265	16.3874	1.97671
	0.985572	18.6304	3.53182
	0.929603	34.1325	1.80313
	ANOVA summary
	F	77.76
	P value	<0.0001
	P value summary	****
	Significant diff. among means (P < 0.05)?	Yes
	R squared	0.912
	Bonferroni's multiple comparisons test	Mean Diff.	95.00% CI of diff.	Below threshold?	Summary	Adjusted P Value
	TPP1LAMP1+/+ vs. Cln2R207X	-23.28	-28.97 to -17.59	Yes	****	<0.0001
	TPP1LAMP1+/+ vs. Vgat-Cre; TPP1LAMP1+/+	-0.9627	-6.652 to 4.727	No	ns	>0.9999
	Cln2R207X vs. Vgat-Cre; TPP1LAMP1+/+	22.31	16.63 to 28.00	Yes	****	<0.0001
FIGURE 3B	CD68 - CPu
	TPP1LAMP1+/+	Cln2R207X	Vgat-Cre; TPP1LAMP1+/+
	0.951405	0.818685	0.438232
	0.832976	1.33741	0.606426
	0.16788	1.33477	0.402166
	0.0969194	0.350175	0.323044
	0.16178	1.28968	0.431638
	0.640139	3.94015	0.616348
	ANOVA summary
	F	3.758
	P value	0.0475
	P value summary	*
	Significant diff. among means (P < 0.05)?	Yes
	R squared	0.3338
	Bonferroni's multiple comparisons test	Mean Diff.	95.00% CI of diff.	Below threshold?	Summary	Adjusted P Value
	TPP1LAMP1+/+ vs. Cln2R207X	-1.037	-2.216 to 0.1426	No	ns	0.0953
	TPP1LAMP1+/+ vs. Vgat-Cre; TPP1LAMP1+/+	0.005541	-1.174 to 1.185	No	ns	>0.9999
	Cln2R207X vs. Vgat-Cre; TPP1LAMP1+/+	1.042	-0.1371 to 2.221	No	ns	0.0929
	CD68 - S1BF
	TPP1LAMP1+/+	Cln2R207X	Vgat-Cre; TPP1LAMP1+/+
	0.488725	1.76143	0.0876824
	0.120013	1.75982	0.185607
	0.0979065	3.56102	0.153568
	0.0250031	0.950744	0.0725186
	0.0524711	1.528	0.149612
	0.264881	4.59025	0.406848
	ANOVA summary
	F	14.24
	P value	0.0003
	P value summary	***
	Significant diff. among means (P < 0.05)?	Yes
	R squared	0.6551
	Bonferroni's multiple comparisons test	Mean Diff.	95.00% CI of diff.	Below threshold?	Summary	Adjusted P Value
	TPP1LAMP1+/+ vs. Cln2R207X	-2.184	-3.456 to -0.9114	Yes	***	0.001
	TPP1LAMP1+/+ vs. Vgat-Cre; TPP1LAMP1+/+	-0.001139	-1.273 to 1.271	No	ns	>0.9999
	Cln2R207X vs. Vgat-Cre; TPP1LAMP1+/+	2.183	0.9102 to 3.455	Yes	***	0.001
	CD68 - VPM/VPL
	TPP1LAMP1+/+	Cln2R207X	Vgat-Cre; TPP1LAMP1+/+
	0.35326	5.32768	0.155152
	0.161492	4.52574	0.136572
	0.11293	4.52271	0.230242
	0.076431	2.21461	0.217769
	0.080829	3.28531	0.3276
	0.312405	9.38663	0.280089
	ANOVA summary
	F	21.48
	P value	<0.0001
	P value summary	****
	Significant diff. among means (P < 0.05)?	Yes
	R squared	0.7412
	Bonferroni's multiple comparisons test	Mean Diff.	95.00% CI of diff.	Below threshold?	Summary	Adjusted P Value
	TPP1LAMP1+/+ vs. Cln2R207X	-4.694	-6.912 to -2.476	Yes	***	0.0001
	TPP1LAMP1+/+ vs. Vgat-Cre; TPP1LAMP1+/+	-0.04168	-2.260 to 2.176	No	ns	>0.9999
	Cln2R207X vs. Vgat-Cre; TPP1LAMP1+/+	4.653	2.435 to 6.871	Yes	***	0.0001

## Sheet: Figure 4
FIGURE No.	DESCRIPTION
FIGURE 4A	CatWalk - Stride length
	TPP1LAMP1+/+	Cln2R207X/R207X	Vgat-Cre; TPP1LAMP1+/+
	5.75962	4.90526	6.5438
	5.13087	3.73859	7.55016
	6.75738	4.48709	6.68832
	6.74162	3.6846	5.82449
	7.33543	3.31552	6.77741
	7.21957	5.58845	6.01099
	5.94939	6.17217	6.95231
	7.01128	5.31744	5.96542
	6.23912	4.9844	7.28391
	6.30588	4.38039	7.49202
	ANOVA summary
	F	21.8
	P value	<0.0001
	P value summary	****
	Significant diff. among means (P < 0.05)?	Yes
	R squared	0.6175
	Bonferroni's multiple comparisons test	Mean Diff.	95.00% CI of diff.	Below threshold?	Summary	Adjusted P Value
	TPP1LAMP1+/+ vs. Cln2R207X/R207X	1.788	0.9247 to 2.651	Yes	****	<0.0001
	TPP1LAMP1+/+ vs. Vgat-Cre; TPP1LAMP1+/+	-0.2639	-1.127 to 0.5991	No	ns	>0.9999
	Cln2R207X/R207X vs. Vgat-Cre; TPP1LAMP1+/+	-2.051	-2.914 to -1.189	Yes	****	<0.0001
	CatWalk - Swing
	TPP1LAMP1+/+	Cln2R207X/R207X	Vgat-Cre; TPP1LAMP1+/+
	0.105412	0.091206	0.096952
	0.103919	0.072098	0.106747
	0.108157	0.073756	0.120865
	0.107245	0.076387	0.099583
	0.122117	0.064767	0.131179
	0.122775	0.088446	0.124088
	0.135462	0.094075	0.111049
	0.111699	0.081136	0.127194
	0.121528	0.08002	0.117982
	0.125541	0.082552	0.135194
	ANOVA summary
	F	36.01
	P value	<0.0001
	P value summary	****
	Significant diff. among means (P < 0.05)?	Yes
	R squared	0.7273
	Bonferroni's multiple comparisons test	Mean Diff.	95.00% CI of diff.	Below threshold?	Summary	Adjusted P Value
	TPP1LAMP1+/+ vs. Cln2R207X/R207X	0.03594	0.02334 to 0.04855	Yes	****	<0.0001
	TPP1LAMP1+/+ vs. Vgat-Cre; TPP1LAMP1+/+	-0.0006978	-0.01330 to 0.01191	No	ns	>0.9999
	Cln2R207X/R207X vs. Vgat-Cre; TPP1LAMP1+/+	-0.03664	-0.04924 to -0.02403	Yes	****	<0.0001
	CatWalk - BOS hindpaws
	TPP1LAMP1+/+	Cln2R207X/R207X	Vgat-Cre; TPP1LAMP1+/+
	2.49222	2.56528	2.39095
	2.82628	3.38792	2.45187
	2.34913	2.82877	2.2919
	2.38766	3.60077	2.06064
	2.38341	3.60087	2.45385
	2.59901	2.62672	2.29615
	3.00128	2.41754	2.99347
	2.38861	2.91497	2.63556
	2.77479	3.06983	2.4201
	2.64182	3.28276	2.44188
	ANOVA summary
	F	9.566
	P value	0.0007
	P value summary	***
	Significant diff. among means (P < 0.05)?	Yes
	R squared	0.4147
	Bonferroni's multiple comparisons test	Mean Diff.	95.00% CI of diff.	Below threshold?	Summary	Adjusted P Value
	TPP1LAMP1+/+ vs. Cln2R207X/R207X	-0.4451	-0.8021 to -0.08817	Yes	*	0.011
	TPP1LAMP1+/+ vs. Vgat-Cre; TPP1LAMP1+/+	0.1408	-0.2162 to 0.4977	No	ns	0.969
	Cln2R207X/R207X vs. Vgat-Cre; TPP1LAMP1+/+	0.5859	0.2290 to 0.9429	Yes	***	0.0008
	CatWalk - Support by three paws
	TPP1LAMP1+/+	Cln2R207X/R207X	Vgat-Cre; TPP1LAMP1+/+
	25.5663	39.2857	24.5211
	34.9727	39.2435	42.1569
	22.4138	36.3971	19.863
	16.9591	38.1215	31.5018
	16.6667	34.7909	14.2336
	12.4088	26.1029	24
	41.7696	32.197	20.9756
	17.1123	45.5516	27.9302
	27.8638	39.233	11.2745
	31.7647	42.2319	6.66667
	ANOVA summary
	F	8.681
	P value	0.0012
	P value summary	**
	Significant diff. among means (P < 0.05)?	Yes
	R squared	0.3914
	Bonferroni's multiple comparisons test	Mean Diff.	95.00% CI of diff.	Below threshold?	Summary	Adjusted P Value
	TPP1LAMP1+/+ vs. Cln2R207X/R207X	-12.57	-22.43 to -2.702	Yes	**	0.0092
	TPP1LAMP1+/+ vs. Vgat-Cre; TPP1LAMP1+/+	2.437	-7.427 to 12.30	No	ns	>0.9999
	Cln2R207X/R207X vs. Vgat-Cre; TPP1LAMP1+/+	15	5.139 to 24.87	Yes	**	0.0018
FIGURE 4B	Latency to seizures
	TPP1LAMP1+/+	Vgat-Cre; TPP1LAMP1+/+
	51	107
	55	86
	77	55
	88	55
	68	65
	64	47
	86	59
	47	86
	79	60
	80
	45
	70
	Unpaired t test
	P value	0.8565
	P value summary	ns
	Significantly different (P < 0.05)?	No
	One- or two-tailed P value?	Two-tailed
	t, df	t=0.1833, df=19
	# Seizures
	TPP1LAMP1+/+	Vgat-Cre; TPP1LAMP1+/+
	1	1
	3	1
	4	1
	1	1
	1	1
	2	1
	3	1
	1	1
	1	1
	3
	2
	1
	Unpaired t test
	P value	0.0208
	P value summary	*
	Significantly different (P < 0.05)?	Yes
	One- or two-tailed P value?	Two-tailed
	t, df	t=2.521, df=19
	Time to death
	TPP1LAMP1+/+	Vgat-Cre; TPP1LAMP1+/+
	97	173
	853	122
	685	96
	141	99
	96	121
	444	105
	91	143
	130	121
	420	103
	141
	713
	1137
	Unpaired t test
	P value	0.0256
	P value summary	*
	Significantly different (P < 0.05)?	Yes
	One- or two-tailed P value?	Two-tailed
	t, df	t=2.422, df=19
	Seizure duration
	TPP1LAMP1+/+ non fatal	TPP1LAMP1+/+ fatal	Vgat-Cre; TPP1LAMP1+/+ fatal
	10	46	66
	45	50	36
	19	47	41
	23	53	44
	21	28	56
	44	70	58
	12	48	84
	16	44	35
	20	51	43
	19	65
	34	80
		69
	ANOVA summary
	F	15.61
	P value	<0.0001
	P value summary	****
	Significant diff. among means (P < 0.05)?	Yes
	R squared	0.5185
	Bonferroni's multiple comparisons test	Mean Diff.	95.00% CI of diff.	Below threshold?	Summary	Adjusted P Value
	TPP1LAMP1+/+ non fatal vs. TPP1LAMP1+/+ fatal	-30.34	-45.25 to -15.43	Yes	****	<0.0001
	TPP1LAMP1+/+ non fatal vs. Vgat-Cre; TPP1LAMP1+/+ fatal	-27.54	-43.59 to -11.48	Yes	***	0.0005
	TPP1LAMP1+/+ fatal vs. Vgat-Cre; TPP1LAMP1+/+ fatal	2.806	-12.94 to 18.55	No	ns	>0.9999

## Sheet: Figure 5
FIGURE No.	DESCRIPTION
FIGURE 5D	% of mice with seizures
	Log-rank (Mantel-Cox) test
	Chi square	6.673
	df	1
	P value	0.0098
	P value summary	**
	Are the survival curves sig different?	Yes
	Median survival
	Vgat-Cre: Cln2R207X + DIO-h3MDq-mCherry	88
	Vgat-Cre; Cln2R207X + DIO-mCherry (n=8)_x0001_	121.5
	Ratio (and its reciprocal)	0.7243	1.381
	95% CI of ratio	0.2513 to 2.087	0.4791 to 3.979
FIGURE 5E	% Survival
	Log-rank (Mantel-Cox) test
	Chi square	4.236
	df	1
	P value	0.0396
	P value summary	*
	Are the survival curves sig different?	Yes
	Median survival
	Vgat-Cre: Cln2R207X + DIO-h3MDq-mCherry	102.5
	Vgat-Cre; Cln2R207X + DIO-mCherry (n=8)_x0001_	122
	Ratio (and its reciprocal)	0.8402	1.19
	95% CI of ratio	0.3153 to 2.239	0.4467 to 3.171

## Sheet: Figure 6
FIGURE No.	DESCRIPTION
FIGURE 6B	CPu - GFAP
	AAV9-DIO-mCherry	AAV9-DIO-hM3Dq-mCherry
	3.11454	6.13612
	2.77783	5.28298
	4.3154	4.82719
	4.82759	2.60819
	3.46537	2.75901
	10.4464
	Unpaired t test
	P value	0.7349
	P value summary	ns
	Significantly different (P < 0.05)?	No
	One- or two-tailed P value?	Two-tailed
	t, df	t=0.3493, df=9
	CPu - CD68
	AAV9-DIO-mCherry	AAV9-DIO-hM3Dq-mCherry
	2.5489	0.698977
	2.29623	1.05316
	2.70275	0.615533
	2.06127	0.539166
	2.94639	0.75759
	2.24629
	Unpaired t test
	P value	<0.0001
	P value summary	****
	Significantly different (P < 0.05)?	Yes
	One- or two-tailed P value?	Two-tailed
	t, df	t=10.34, df=9
	S1BF - GFAP
	AAV9-DIO-mCherry	AAV9-DIO-hM3Dq-mCherry
	4.78344	9.49433
	4.6271	7.50665
	6.39699	6.55869
	6.89573	6.69564
	3.54759	6.47608
	8.98527
	Unpaired t test
	P value	0.1829
	P value summary	ns
	Significantly different (P < 0.05)?	No
	One- or two-tailed P value?	Two-tailed
	t, df	t=1.443, df=9
	S1BF - CD68
	AAV9-DIO-mCherry	AAV9-DIO-hM3Dq-mCherry
	3.09311	0.632465
	2.83801	0.964302
	2.80318	0.453477
	2.86405	0.599954
	2.57225	0.58192
	1.90112
	Unpaired t test
	P value	<0.0001
	P value summary	****
	Significantly different (P < 0.05)?	Yes
	One- or two-tailed P value?	Two-tailed
	t, df	t=10.03, df=9
	VPM/VPL - GFAP
	AAV9-DIO-mCherry	AAV9-DIO-hM3Dq-mCherry
	30.6328	27.7587
	18.0023	21.3201
	28.0666	12.6314
	21.3859	15.2371
	22.2049	12.3501
	47.4436
	Unpaired t test
	P value	0.0985
	P value summary	ns
	Significantly different (P < 0.05)?	No
	One- or two-tailed P value?	Two-tailed
	t, df	t=1.843, df=9
	VPM/VPL - CD68
	AAV9-DIO-mCherry	AAV9-DIO-hM3Dq-mCherry
	7.2478	2.12512
	7.07918	2.60177
	7.98843	1.64162
	7.16978	1.93921
	8.22593	1.8618
	6.8226
	Unpaired t test
	P value	<0.0001
	P value summary	****
	Significantly different (P < 0.05)?	Yes
	One- or two-tailed P value?	Two-tailed
	t, df	t=18.59, df=9

## Sheet: Figure 7
FIGURE No.	DESCRIPTION
FIGURE 7B	GFAP + GABA+/GFAP + - Cpu
	AAV9-DIO-mCherry	AAV9-DIO-hM3Dq-mCherry
	20.5667	29.8667
	2.93333	5.53333
	4.16667	40.1
	6.1	44.5
	9.66667	27
	26.9333
	Unpaired t test
	P value	0.0439
	P value summary	*
	Significantly different (P < 0.05)?	Yes
	One- or two-tailed P value?	Two-tailed
	t, df	t=2.342, df=9
	GFAP + GABA+/GFAP + - S1BF
	AAV9-DIO-mCherry	AAV9-DIO-hM3Dq-mCherry
	19.7667	20.9333
	8.5	10.4
	2.46667	41.6333
	4.93333	60.7333
	7.63333	17.0333
	41.2
	Unpaired t test
	P value	0.165
	P value summary	ns
	Significantly different (P < 0.05)?	No
	One- or two-tailed P value?	Two-tailed
	t, df	t=1.511, df=9

## Sheet: Figure S1
FIGURE No.	DESCRIPTION
FIGURE S1A	TPP1 activity - cell lysis
	WT	Cln2-/-	TPP1+Cln2-/-	TPP1LAMP1+Cln2-/-
	4.2979	0	8.1327	5.5963
	4.5689	0	7.574	5.8781
	4.3567	0	8.5609	5.9827
	ANOVA summary
	F	456.9
	P value	<0.0001
	P value summary	****
	Significant diff. among means (P < 0.05)?	Yes
	R squared	0.9942
	Bonferroni's multiple comparisons test	Mean Diff.	95.00% CI of diff.	Below threshold?	Summary	Adjusted P Value
	WT vs. Cln2-/-	4.408	3.623 to 5.192	Yes	****	<0.0001
	WT vs. TPP1+Cln2-/-	-3.681	-4.466 to -2.897	Yes	****	<0.0001
	WT vs. TPP1LAMP1+Cln2-/-	-1.411	-2.196 to -0.6266	Yes	**	0.0015
	Cln2-/- vs. TPP1+Cln2-/-	-8.089	-8.874 to -7.305	Yes	****	<0.0001
	Cln2-/- vs. TPP1LAMP1+Cln2-/-	-5.819	-6.604 to -5.034	Yes	****	<0.0001
	TPP1+Cln2-/- vs. TPP1LAMP1+Cln2-/-	2.27	1.486 to 3.055	Yes	****	<0.0001
	TPP1 activity - conditioned media
	WT	Cln2-/-	TPP1+Cln2-/-	TPP1LAMP1+Cln2-/-
	0.001385	0.000372564	0.01331	0
	0.001615	0.000465937	0.013456	0.000485
	0.001696	0	0.013545	5.649e-05
	ANOVA summary
	F	2882
	P value	<0.0001
	P value summary	****
	Significant diff. among means (P < 0.05)?	Yes
	R squared	0.9991
	Bonferroni's multiple comparisons test	Mean Diff.	95.00% CI of diff.	Below threshold?	Summary	Adjusted P Value
	WT vs. Cln2-/-	0.001286	0.0006982 to 0.001874	Yes	***	0.0004
	WT vs. TPP1+Cln2-/-	-0.01187	-0.01246 to -0.01128	Yes	****	<0.0001
	WT vs. TPP1LAMP1+Cln2-/-	0.001385	0.0007972 to 0.001973	Yes	***	0.0002
	Cln2-/- vs. TPP1+Cln2-/-	-0.01316	-0.01375 to -0.01257	Yes	****	<0.0001
	Cln2-/- vs. TPP1LAMP1+Cln2-/-	9.9e-05	-0.0004887 to 0.0006867	No	ns	>0.9999
	TPP1+Cln2-/- vs. TPP1LAMP1+Cln2-/-	0.01326	0.01267 to 0.01384	Yes	****	<0.0001
FIGURE S1B	TPP1 activity - co-culture
	WT	Cln2-/-	TPP1+Cln2-/-	TPP1LAMP1+Cln2-/-
	0.007138	0	1.23618	0
	0.009957	0	1.32854	0
	0.003897	0	1.42579	0
	ANOVA summary
	F	587.8
	P value	<0.0001
	P value summary	****
	Significant diff. among means (P < 0.05)?	Yes
	R squared	0.9955
	Bonferroni's multiple comparisons test	Mean Diff.	95.00% CI of diff.	Below threshold?	Summary	Adjusted P Value
	WT vs. Cln2-/-	0.006997	-0.1277 to 0.1417	No	ns	>0.9999
	WT vs. TPP1+Cln2-/-	-1.323	-1.458 to -1.188	Yes	****	<0.0001
	WT vs. TPP1LAMP1+Cln2-/-	0.006997	-0.1277 to 0.1417	No	ns	>0.9999
	Cln2-/- vs. TPP1+Cln2-/-	-1.33	-1.465 to -1.195	Yes	****	<0.0001
	Cln2-/- vs. TPP1LAMP1+Cln2-/-	0	-0.1347 to 0.1347	No	ns	>0.9999
	TPP1+Cln2-/- vs. TPP1LAMP1+Cln2-/-	1.33	1.195 to 1.465	Yes	****	<0.0001
